# Supplementary material for: Synergistic difference in the effect of stretching on electromechanical delay components
Source: PLoS One. 2024 Mar 26;19(3):e0300112. doi: 10.1371/journal.pone.0300112 (PMC10965097; doi:10.1371/journal.pone.0300112)
Supplement: S1 File — (XLSX) [file pone.0300112.s001.xlsx]

## Sheet: ROM
	STRETCHING			CONTROL
PARTICIPANTS	PRE	POST		PRE	POST
1	28	28.28		28	28
2	29	33.031		28	28
3	28	33.012		28	26.992
4	31	37.572		30	30.99
5	26	30.732		27	27
6	25	31.875		26	26
7	27	33.021		26	25.012
8	28	31.892		27	26.001
9	24	29.592		25	25
10	17	27.319		18	18
11	19	26.182		18	18
12	21	27.321		20	19
13	14	21.63		14	14
14	16	22.768		15	15
15	18	23.904		19	19
16	19	26.182		19	19
17	21	26.187		21	19.992
18	22	27.324		22	22
19	15	21.63		16	16
20	17	21.641		16	16
21	13	20.501		13	13.104
22	18	26.19		18	18
23	31	36.425		31	30.008
24	19	22.781		18	19.008
25	23	27.324		21	19.992
26	21	26.187		21	22.008
MEAN	21.9231	27.7117		21.7308	21.581
SAMPLE	26	26		26	26
SD	5.35106	4.66406		5.28059	5.17123

## Sheet: JOINT PASSIVE STIFFNESS
	STRETCHING			CONTROL
PARTICIPANTS	PRE	POST		PRE	POST
1	0.342	0.29412		0.345	0.343965
2	0.469	0.29547		0.478	0.471786
3	0.448	0.33152		0.451	0.44198
4	0.439	0.37754		0.438	0.441942
5	0.453	0.38505		0.456	0.450984
6	0.395	0.29625		0.399	0.393015
7	0.382	0.25976		0.385	0.37807
8	0.394	0.29944		0.391	0.385917
9	0.368	0.2392		0.37	0.36704
10	0.382	0.33616		0.384	0.377856
11	0.345	0.27255		0.343	0.341971
12	0.331	0.29128		0.332	0.33698
13	0.324	0.25596		0.325	0.31915
14	0.485	0.36375		0.478	0.480868
15	0.432	0.31104		0.433	0.435165
16	0.304	0.26752		0.301	0.30401
17	0.401	0.28471		0.405	0.398115
18	0.467	0.35959		0.462	0.461076
19	0.406	0.35322		0.403	0.403
20	0.406	0.28014		0.403	0.402194
21	0.411	0.31647		0.412	0.411176
22	0.432	0.31104		0.431	0.427121
23	0.369	0.31734		0.372	0.37014
24	0.438	0.38106		0.433	0.438196
25	0.358	0.30072		0.355	0.358905
26	0.3938	0.303226		0.395	0.38789
MEAN	0.399031	0.310928		0.399231	0.39725
SAMPLE	26	26		26	26
SD	0.0479204	0.0400622		0.0478015	0.0474056

## Sheet: TETANIC TORQUE
	STRETCHING										CONTROL
	GM			GL			SOL				GM			GL			SOL
PARTICIPANTS	PRE	POST		PRE	POST		PRE	POST			PRE	POST		PRE	POST		PRE	POST
1	90.4538	88.6448		91	85.54		81	73.71			92	92.92		93	93		82	82
2	83.9736	69.6981		90	67.5		68.6493	57.6654			83	78.85		87	87		76	76
3	85.8636	86.7223		93	90.21		84.7923	78.8569			84	84.84		90	90		79	79
4	63.1827	60.0235		65	61.1		54.246	50.4488			66	66		69	69		58	58.58
5	112.055	105.331		112	97.44		103	80.34			113	109.61		112	112		101	101
6	66.6928	60.0235		69	58.65		57.7487	45.6215			65	66.95		65	65		54	54
7	52.1122	43.2531		53	38.16		40.6539	36.182			54	52.92		59	59.59		48	48
8	85.8636	78.9946		90	84.6		77.1543	74.0681			85	86.7		89	89		78	78.78
9	92.8839	86.3821		93	88.35		82	78.72			91	89.18		91	91		80	80
10	71.283	71.283		75	73.5		65.2462	62.6363			70	71.4		74	71.78		63	63
11	76.6833	75.9164		81	68.85		71.4228	63.5663			78	78		79	78.21		68	68.68
12	54.2723	49.9305		59	55.46		47.7794	46.346			57	58.14		58	58		47	47
13	96.1241	85.5504		94	87.42		81.5649	79.9336			96	95.04		99	99		88	88
14	81.0034	80.1934		87	86.13		77.0196	76.2494			79	77.42		82	82		71	71.71
15	83.1635	71.5206		84	75.6		73.098	68.7121			80	81.6		81	78.57		70	70
16	63.7227	52.2526		63	57.96		48.7693	48.7693			63	61.11		66	66		55	55
17	84.2436	77.5041		89	83.66		76.4075	74.1152			83	82.17		83	82.17		72	72.72
18	56.9724	56.4027		61	57.95		51.1679	46.0511			59	59.59		59	59		48	48
19	56.4324	51.9178		61	48.19		47.7794	37.7457			57	57		57	55.86		46	44.16
20	93.154	81.9755		88	64.24		76.9317	74.6237			92	90.16		96	95.04		85	85
21	76.9533	71.5665		81	77.76		70.3011	68.8951			78	81.12		77	74.69		66	67.32
22	52.6522	46.334		53	46.64		42.1094	37.0563			54	54		58	57.42		47	47
23	83.1635	78.1737		87	80.91		76.261	70.1601			84	82.32		84	84		73	73.73
24	87.2137	83.7252		88	80.08		78.6274	67.6196			88	88.88		91	93.73		80	79.2
25	77.4933	64.3194		72	56.88		61.7083	53.6862			79	77.42		79	80.58		68	68
26	70	62.3		73	54.75		58.9041	51.8356			65	65		70	70		59	59.59
MEAN	76.8312	70.7669		78.9231	70.2896		67.4747	61.6775			76.7308	76.4746		78.7692	78.5246		67.7692	67.9027
SAMPLE	26	26		26	26		26	26			26	26		26	26		26	26
SD	15.2984	15.2937		14.9236	15.7677		15.3652	14.6273			14.8474	14.3789		14.6159	14.7856		14.6159	14.7214

## Sheet: EMD
	STRETCHING										CONTROL
DT EMG-MMG (ms)	GM			GL			SOL				GM			GL			SOL
PARTICIPANTS	PRE	POST		PRE	POST		PRE	POST			PRE	POST		PRE	POST		PRE	POST
1	9.8324	14.6857		9.68996	14.6803		9.89441	13.9303			9.07465	9.13545		9.4851	9.70515		9.9923	10.0083
2	7.74258	12.2573		7.38672	12.9031		7.67658	11.3061			6.5402	6.57486		7.37569	7.25842		7.79874	7.70905
3	11.909	17.0942		12.0173	16.412		12.0983	16.5275			11.1068	10.9258		11.5813	11.6635		12.1721	12.2975
4	9.93828	14.8041		9.81978	14.7395		10.0059	14.0592			9.18463	9.09095		9.59089	9.99659		10.1025	10.4723
5	9.7412	14.5728		9.60003	14.5719		9.79662	13.8103			8.44627	8.48174		9.39186	9.85393		9.89556	9.32161
6	9.54413	14.342		9.38028	14.4044		9.58738	13.5613			8.7079	8.16017		9.19282	9.28199		9.6886	9.48514
7	9.35338	14.1208		9.16986	14.2435		9.38515	13.3222			8.37628	8.27409		9.00053	9.07073		9.48859	9.46962
8	9.15631	13.8901		8.95012	14.0758		9.17591	13.0729			8.23792	8.74372		8.80149	8.4776		9.28164	8.99576
9	8.95923	13.6718		8.73037	13.9188		8.96666	12.8367			7.89313	7.44322		8.60245	8.08803		9.07468	9.50754
10	8.76216	13.4403		8.51062	13.7523		8.75742	12.587			7.75477	7.38254		8.40342	8.08325		8.86772	8.51035
11	8.57141	13.2188		8.3002	13.5924		8.5552	12.3469			7.52315	7.30422		8.21112	7.93113		8.66772	8.41895
12	11.8442	17.0213		11.9368	16.363		12.0284	16.4488			11.0087	10.6201		11.5145	11.336		12.1029	11.9492
13	11.4169	16.5328		11.4636	16.0043		11.5751	15.9227			10.9869	10.7155		11.0834	10.8884		11.6546	11.4075
14	10.9832	16.0355		10.981	15.6402		11.1148	15.3862			9.9647	10.0604		10.6456	10.6669		11.1993	11.1747
15	10.5559	15.5329		10.5077	15.272		10.6615	14.845			9.94286	10.0741		10.2145	10.0756		10.751	10.6177
16	10.129	15.0254		10.0302	14.9019		10.2081	14.2985			9.42267	9.37839		9.78318	9.27544		10.3025	10.8403
17	9.70169	14.536		9.55694	14.5457		9.75479	13.7699			8.40083	8.37983		9.35209	9.75236		9.85419	9.21367
18	9.26802	14.0373		9.07435	14.1841		9.29447	13.2307			8.37224	8.09261		8.91426	8.86523		9.3989	9.33969
19	8.84068	13.5342		8.6011	13.8194		8.84117	12.688			7.85682	7.4742		8.48317	8.15233		8.95057	9.64514
20	8.41385	13.0246		8.12354	13.4518		8.38778	12.138			7.33022	7.27084		8.05185	8.09533		8.50213	8.35079
21	7.98652	12.534		7.65029	13.1004		7.93448	11.6066			6.80838	6.97518		7.62076	7.53007		8.0538	7.92977
22	9.8327	14.6842		9.70275	14.657		9.89435	13.9293			8.87051	8.60617		9.48496	9.29431		9.99224	9.79139
23	9.77505	14.6156		9.64081	14.602		9.83294	13.8556			8.79716	8.88073		9.4265	9.54151		9.9315	10.0566
24	10.0972	14.9873		9.99744	14.8732		10.1747	14.2578			9.16438	9.18454		9.75147	9.87531		10.2695	10.4091
25	9.54666	14.3458		9.38401	14.4073		9.59018	13.5653			8.5906	8.74867		9.19552	9.43736		9.69138	9.9482
26	9.35085	14.1198		9.16613	14.2433		9.38234	13.3211			8.3323	8.62143		8.99783	9.25517		9.48581	9.75521
MEAN	9.66356	14.4871		9.51431	14.5138		9.7144	13.7163			8.71904	8.63844		9.3137	9.2866		9.81425	9.79327
SAMPLE	26	26		26	26		26	26			26	26		26	26		26	26
SD	1.05536	1.22819		1.17316	0.892953		1.12007	1.32534			1.18534	1.17854		1.06533	1.13317		1.10782	1.15457
DT MMG-F (ms)
PARTICIPANTS	PRE	POST		PRE	POST		PRE	POST			PRE	POST		PRE	POST		PRE	POST
1	16.094	19.8793		16.5045	20.5068		16.1927	19.9154			16.1202	16.7231		16.4897	16.2869		16.6461	17.1272
2	13.4341	16.9417		13.8942	17.4719		10.4488	12.6744			13.4874	13.7086		13.8805	13.936		14.1078	14.6115
3	14.9513	18.6218		15.383	19.2072		11.5686	13.6995			14.9891	14.7808		15.3687	15.192		11.5027	11.7753
4	15.1089	18.7909		15.5377	19.3832		11.9355	14.0433			15.1452	15.8797		15.5233	15.7779		11.9091	11.8781
5	14.5768	18.2006		15.0157	18.7711		11.2694	14.4169			14.6185	14.4402		15.0015	15.0811		11.2882	11.4632
6	16.7837	20.6238		17.1812	21.2755		13.4279	17.3905			16.8029	16.0737		17.1661	17.5609		13.692	13.7879
7	16.9019	20.7623		17.2973	21.4192		13.8468	17.7724			16.9199	16.4326		17.2822	17.1595		13.7649	13.864
8	16.8033	20.6647		17.2007	21.3168		13.731	17.6567			16.8223	16.6709		17.1857	17.1479		13.9697	13.9613
9	17.5049	21.4277		17.8889	22.1071		14.4377	18.3142			17.5167	17.9826		17.8735	17.18		14.3859	14.8491
10	16.8626	20.7072		17.2585	21.3626		13.8083	17.7257			16.8809	16.3424		17.2434	17.3693		13.9475	13.8624
11	18.4586	22.4715		18.8247	23.1864		15.3721	19.1629			18.4607	18.2798		18.8089	18.792		15.7508	15.6626
12	20.1236	24.2912		20.4585	25.0657		16.7502	20.6999			20.1088	20.1972		20.4419	20.3663		16.7822	16.7487
13	20.8623	25.1203		21.1837	25.9225		17.0037	20.6424			20.84	20.6045		21.167	21.3067		17.5369	17.0319
14	12.7442	16.189		13.2176	16.6912		9.77289	12.0656			12.8046	12.9403		13.2044	13.5173		9.77541	9.16836
15	15.9463	19.6985		16.3594	20.3217		12.6788	15.7191			15.974	15.7153		16.3447	16.1159		12.7218	12.7142
16	20.961	25.214		21.2802	26.0215		17.8242	21.3944			20.9376	20.9523		21.2634	21.106		16.7013	16.7948
17	16.4744	20.2964		16.8776	20.9384		13.4221	17.3964			16.4967	16.1734		16.8627	16.426		13.5346	13.8553
18	14.2715	17.8665		14.7159	18.4273		17.7275	21.3209			14.3163	14.3821		14.7019	14.8445		12.4857	12.3184
19	16.4684	20.3023		16.8718	20.943		13.0553	16.058			16.4908	16.6228		16.8569	16.3445		13.1295	13.8372
20	16.0941	19.8794		19.6465	24.1396		13.0552	16.0605			16.1203	16.786		19.6303	19.7776		13.1282	12.972
21	19.296	23.3964		16.5045	20.5068		12.9105	15.9109			19.2896	19.8547		16.4898	16.315		13.0789	13.0331
22	15.7098	19.4629		16.1274	20.0754		12.3119	15.3751			15.74	15.5747		16.1128	16.1321		12.3154	12.1935
23	17.237	21.1308		17.6259	21.7997		14.1751	18.069			17.2515	17.6121		17.6106	17.8536		12.6281	13.1054
24	15.3354	19.0405		15.7601	19.6386		12.0899	15.1716			15.3694	15.6537		15.7457	15.1583		12.1835	12.3176
25	17.6211	21.5471		18.0029	22.2318		14.5516	18.4092			17.6318	17.1575		17.9875	17.4155		14.8555	15.6814
26	16.8349	20.6901		17.2315	21.3447		13.7812	17.713			16.8536	16.2216		17.2165	17.5987		13.7153	13.5192
MEAN	16.6715	20.5083		17.0711	21.1568		13.7365	17.1068			16.6919	16.6832		17.0561	16.9908		13.6745	13.7744
SAMPLE	26	26		26	26		26	26			26	26		26	26		26	26
SD	2.05388	2.25725		2.01542	2.3328		2.10413	2.56899			2.03294	2.03025		2.01454	2.00724		1.85824	1.92523
EMD (ms)
PARTICIPANTS	PRE	POST		PRE	POST		PRE	POST			PRE	POST		PRE	POST		PRE	POST
1	25.9264	34.547		26.1944	35.1817		26.0871	33.8376			25.1949	25.855		25.9748	25.9904		26.6385	27.1393
2	21.1766	29.1814		21.2809	30.3423		18.1254	23.9835			20.0276	20.2839		21.2562	21.1945		21.9066	22.2417
3	26.8603	35.6946		27.4003	35.6231		23.6669	30.2037			26.0959	25.7045		26.95	26.8529		23.6748	24.0725
4	25.0472	33.5782		25.3574	34.121		21.9413	28.0893			24.3298	24.9624		25.1142	25.7747		22.0116	22.3505
5	24.318	32.7564		24.6157	33.3419		21.066	28.22			23.0648	22.9195		24.3934	24.9349		21.1838	20.7855
6	26.3279	34.9502		26.5615	35.6827		23.0153	30.9486			25.5108	24.2302		26.3589	26.8413		23.3806	23.2754
7	26.2553	34.8696		26.4671	35.6671		23.232	31.0913			25.2961	24.7067		26.2827	26.2302		23.2535	23.3325
8	25.9596	34.5418		26.1508	35.3977		22.9069	30.7274			25.0602	25.4211		25.9872	25.6234		23.2513	22.9583
9	26.4641	35.0887		26.6193	36.0292		23.4043	31.1488			25.4098	25.4276		26.476	25.266		23.4606	24.3591
10	25.6247	34.1372		25.7691	35.1156		22.5657	30.3125			24.6357	23.7242		25.6468	25.4493		22.8152	22.3726
11	27.03	35.6823		27.1249	36.7814		23.9273	31.5123			25.9838	25.5837		27.02	26.7228		24.4185	24.084
12	31.9678	41.2928		32.3953	41.4401		28.7786	37.133			31.1175	30.8187		31.9565	31.704		28.8851	28.7003
13	32.2792	41.6369		32.6473	41.942		28.5787	36.5465			31.8268	31.3176		32.2504	32.1956		29.1915	28.4384
14	23.7274	32.2052		24.1986	32.3294		20.8877	27.438			22.7693	23.0015		23.85	24.1863		20.9747	20.3392
15	26.5022	35.2134		26.8672	35.5963		23.3403	30.5524			25.9169	25.7951		26.5592	26.19		23.4728	23.3319
16	31.0901	40.2243		31.3104	40.9384		28.0323	35.6823			30.3603	30.33		31.0465	30.379		27.0038	27.6573
17	26.1761	34.8168		26.4346	35.4858		23.1769	31.1613			24.8975	24.549		26.2148	26.1781		23.3887	23.0707
18	23.5395	31.8866		23.7903	32.6046		27.022	34.5503			22.6885	22.473		23.6162	23.7106		21.8846	21.6526
19	25.3091	33.8231		25.4729	34.7604		21.8964	28.7434			24.3477	24.0944		25.3401	24.4963		22.0801	23.4822
20	24.5079	32.8921		27.77	37.5978		21.443	28.2019			23.4505	24.0555		27.6822	27.8732		21.6303	21.321
21	27.2825	35.9256		24.1548	33.5969		20.845	27.5237			26.0979	26.8287		24.1105	23.8453		21.1327	20.9615
22	25.5425	34.1274		25.8302	34.7312		22.2063	29.2967			24.6105	24.1798		25.5978	25.4263		22.3077	21.9842
23	27.012	35.7288		27.2667	36.4065		24.0081	31.9163			26.0487	26.4915		27.0371	27.3967		22.5596	23.1439
24	25.4326	34.0085		25.7575	34.5151		22.2646	29.4182			24.5338	24.838		25.4971	25.0305		22.453	22.7269
25	27.1678	35.8805		27.387	36.6437		24.1418	31.9709			26.2224	25.9077		27.183	26.8541		24.5468	25.6318
26	26.1858	34.7956		26.3976	35.5919		23.1635	31.0299			25.1859	24.8433		26.2143	26.8539		23.2012	23.2777
MEAN	26.3351	34.9802		26.5855	35.6717		23.4509	30.8169			25.4109	25.3209		26.3698	26.2769		23.4887	23.565
SAMPLE	26	26		26	26		26	26			26	26		26	26		26	26
SD	2.41805	2.69324		2.47297	2.62089		2.50611	2.98062			2.51675	2.45235		2.41054	2.35852		2.18925	2.25916

## Sheet: R-EMD
	STRETCHING										CONTROL
R-DT EMG-F (ms)	GM			GL			SOL				GM			GL			SOL
PARTICIPANTS	PRE	POST		PRE	POST		PRE	POST			PRE	POST		PRE	POST		PRE	POST
1	19.9382	23.0566		20.3024	22.8239		20.9478	23.6459			19.8045	20.3135		20.131	19.7525		20.8015	20.8722
2	15.7161	17.9242		16.318	18.6498		16.8425	18.6143			15.8221	16.0641		16.2014	16.4752		16.956	16.6661
3	23.0728	26.5245		23.4421	26.3325		23.8643	26.6302			22.9363	23.4867		23.371	23.1957		24.2138	23.5915
4	16.739	19.0707		17.3688	19.8647		17.9061	19.702			16.81	17.0655		17.189	17.4124		17.9431	18.5299
5	19.3211	22.2212		19.9919	22.6148		20.55	23.2811			19.4234	19.9905		19.7923	19.1233		20.5303	20.3188
6	17.2728	19.1469		17.6174	19.8072		18.194	20.8175			17.0489	16.6653		17.4079	17.2687		18.1303	18.7939
7	20.8549	23.3033		21.2429	24.0979		21.8379	24.8472			20.6743	20.4159		21.0236	21.0257		21.7304	21.1958
8	15.4311	17.5545		15.8659	17.3637		16.4819	18.8173			15.2877	15.5476		15.6269	14.9612		16.3175	16.484
9	18.0074	19.9359		18.489	21.5415		19.1258	21.7824			17.9011	17.3981		18.2302	18.768		18.9047	19.5815
10	14.6819	16.5714		15.1145	17.2925		15.7698	17.618			14.5266	14.5746		14.8458	15.07		15.5047	14.7667
11	22.5384	25.1619		23.0785	26.658		23.58	26.6808			22.5228	22.2007		22.9204	22.4712		23.7043	23.7257
12	21.5997	24.7554		21.8148	24.7728		22.1741	24.9902			21.2894	21.7535		21.7595	21.6659		22.6588	23.2955
13	25.6736	28.6492		25.9846	28.9962		26.3857	29.8528			25.4558	25.2699		25.904	25.5025		26.7686	27.1889
14	17.7475	20.4309		18.1545	20.3712		18.5973	21.2623			17.6222	18.038		18.0486	17.7743		18.8784	19.0898
15	23.2914	25.8279		23.335	26.2309		23.8216	27.3925			22.7886	22.3032		23.1932	22.7989		23.9882	23.8131
16	17.9116	20.1577		18.5155	21.2188		19.0459	21.2438			17.9549	18.1147		18.3378	18.6293		19.0979	19.6976
17	21.9796	24.8062		22.6854	26.1858		23.2575	26.6183			22.1213	22.1921		22.4823	23.0354		23.2077	22.9873
18	14.5154	16.4024		14.8553	16.2368		15.4691	17.5002			14.2877	14.3906		14.6269	13.957		15.3175	15.5136
19	18.5974	21.1732		19.0358	21.2097		19.6935	22.5726			18.4541	18.7734		18.7715	18.2684		19.4273	18.7415
20	14.6735	16.5591		15.2163	17.2538		15.9178	18.2545			14.6205	14.7243		14.916	14.9981		15.5371	15.6676
21	20.0128	22.1882		20.5682	23.7377		21.197	24.3469			20.0147	19.5904		20.3467	20.772		21.0259	20.8031
22	15.7574	17.6342		16.2846	17.975		16.8221	18.7937			15.7592	15.6473		16.1369	15.4947		16.8889	16.1475
23	23.0243	26.8717		23.5476	26.9668		24.0714	27.3354			23.0081	23.9652		23.3923	23.6332		24.1547	24.3745
24	16.8521	19.0311		17.3326	20.17		17.8705	19.9631			16.7786	16.8977		17.1567	17.7538		17.9096	17.6786
25	19.1238	21.9293		19.6174	22.2736		20.194	22.8515			19.0489	19.4565		19.4079	19.3439		20.1303	20.2612
26	14.8952	16.9463		15.4294	18.1265		16.0159	18.2806			14.858	15.06		15.2121	15.819		15.9265	16.065
MEAN	18.8165	21.3013		19.2772	21.8758		19.8321	22.4498			18.7238	18.8423		19.0935	19.0373		19.8329	19.8404
SAMPLE	26	26		26	26		26	26			26	26		26	26		26	26
SD	3.18404	3.61365		3.1431	3.59993		3.09636	3.56518			3.15361	3.17489		3.17823	3.16492		3.21822	3.26211
R-DT F-MMG (ms)
PARTICIPANTS	PRE	POST		PRE	POST		PRE	POST			PRE	POST		PRE	POST		PRE	POST
1	47.5386	57.4504		47.9941	59.4646		44.0748	46.7898			47.2988	47.2136		47.8896	47.9998		43.415	43.4888
2	41.8758	53.1195		42.5119	54.2962		37.3103	43.5561			41.5796	40.9351		42.1621	42.3392		37.1418	37.1901
3	43.2108	51.6715		43.2646	51.1258		38.3592	43.2883			42.9372	43.8045		42.9596	43.5095		38.212	38.8348
4	43.4896	54.4794		43.8043	55.2504		38.6541	44.7538			43.226	43.8701		43.5251	43.1856		38.4901	38.2977
5	42.1604	51.3767		36.698	45.1495		42.7874	45.6799			41.9204	41.4299		37.7166	37.9014		42.5043	42.7169
6	44.8099	55.8107		45.6961	57.7553		40.616	46.7165			44.5431	44.2224		45.4971	45.5199		40.4927	40.3145
7	45.6901	54.9652		46.2046	56.4527		42.1412	47.3204			45.4068	45.8881		46.0046	46.6165		41.682	42.1864
8	45.47	57.656		45.9915	59.789		40.9319	47.5179			45.1902	45.2805		45.7871	44.9996		40.9696	41.1375
9	46.6936	57.4144		47.3976	59.7778		42.6602	45.5739			46.4351	46.398		47.2661	47.2661		42.3724	42.4232
10	43.9003	56.0519		44.344	58.6539		39.8131	46.2986			43.6159	43.219		44.0906	44.6241		39.4978	38.9567
11	47.5386	56.7658		47.9941	57.2761		43.2206	48.567			47.2843	47.6815		47.8751	47.4012		42.8401	43.3413
12	47.5386	57.7974		48.6673	57.768		41.7934	47.9119			47.2699	47.5157		48.5943	48.1424		43.7414	43.5751
13	48.2339	56.8726		48.832	56.7525		44.179	49.4628			47.9862	47.1704		48.7741	48.8522		43.8257	44.0668
14	40.7609	51		41.4325	51.2272		36.202	39.1778			40.4531	40.5016		41.0312	40.826		36.0277	35.9953
15	44.0529	52.5551		44.6196	53.0839		39.9329	44.8726			43.7835	42.9779		44.3748	44.6943		39.4992	39.8073
16	49.299	61.047		49.0166	60.9963		44.0073	47.2991			49.0752	48.9868		48.98	48.8478		46.3599	46.244
17	44.6192	53.2128		45.6393	55.0182		40.5816	45.3905			44.3381	44.041		45.4391	45.8299		40.4416	40.8784
18	42.0812	54.1164		42.7108	56.3996		37.6979	44.1857			41.8251	41.2981		42.4376	42.2637		37.3831	37.1027
19	44.5957	54.4469		44.9263	56.4679		40.5282	45.7766			44.3352	44.149		44.688	44.3037		40.1648	39.6387
20	44.2289	56.1531		44.79	59.5483		40.1716	46.3621			43.951	44.6147		44.543	44.5163		40.0882	40.922
21	44.2231	53.3772		44.7843	55.2594		40.1384	42.6109			43.9481	43.8426		44.5401	44.2551		39.7178	39.4358
22	43.8416	55.6219		44.0742	56.3621		39.2489	45.8191			43.5871	43.343		43.8151	43.7188		39.0507	38.9687
23	46.4383	55.178		47.176	56.2479		41.0896	45.9423			46.2011	46.3028		47.037	47.2581		42.1163	41.274
24	43.7683	54.8417		43.9208	55.4281		38.9515	41.3509			43.5004	43.7266		43.6382	43.0753		38.774	39.1695
25	46.9224	57.297		47.9941	59.3878		43.4148	49.2931			46.6633	47.1953		47.9041	47.473		42.7975	42.3353
26	45.6344	58.3344		46.0341	59.9687		40.1701	42.6446			45.3808	45.2537		45.8451	45.5655		40.9454	41.5801
MEAN	44.9468	55.3313		45.2507	56.3426		40.7183	45.5447			44.6821	44.6485		45.0929	45.0379		40.7135	40.7647
SAMPLE	26	26		26	26		26	26			26	26		26	26		26	26
SD	2.13761	2.39908		2.7175	3.44476		2.16967	2.41551			2.1489	2.2494		2.64309	2.60181		2.40146	2.42465
R-DT MMGP-P (ms)
PARTICIPANTS	PRE	POST		PRE	POST		PRE	POST			PRE	POST		PRE	POST		PRE	POST
1	110.737	117.913		110.436	116.599		107.029	114.093			110.577	111.871		110.299	108.986		107.054	107.333
2	91.4781	95.5397		94.5123	98.548		91.3268	95.336			91.3069	90.8503		94.3475	95.1401		91.1561	91.6028
3	94.1307	97.9713		93.3661	97.0634		89.8437	94.0574			93.9493	94.6163		93.0958	94.2502		89.7263	89.9955
4	94.2493	98.0946		92.8434	96.7335		91.3562	98.5824			94.0621	94.269		92.5341	93.1356		91.0641	90.8638
5	93.1957	100.288		92.7189	96.7893		92.7189	96.7893			93.025	93.4436		92.5584	93.3359		92.5584	93.3359
6	102.751	106.553		103.145	108.983		99.6953	107.003			102.574	103.015		102.971	103.65		99.5758	99.2372
7	105.909	109.923		107.042	112.929		103.193	110.365			105.735	104.857		106.851	107.877		102.999	102.536
8	104.64	111.641		105.623	109.679		101.757	105.736			104.461	105.61		105.459	106.092		101.512	101.929
9	107.496	111.366		107.473	111.966		105.296	112.657			107.321	107.836		107.449	107.975		105.197	106.691
10	105.665	112.311		106.234	112.449		102.59	106.745			105.465	105.898		106.14	105.1		102.477	102.046
11	110.085	114.004		109.199	113.338		105.135	108.962			109.897	108.303		109.064	108.453		105.827	106.303
12	111.233	115.171		111.58	117.784		107.516	114.526			111.042	110.665		111.445	111.445		108.038	108.265
13	111.478	118.769		111.785	116.167		108.701	112.516			111.297	111.976		111.724	109.959		108.285	107.029
14	90.9391	94.7585		96.2373	102.108		94.6271	101.913			90.7587	90.9674		96.1033	95.8534		94.4608	94.6308
15	95.028	101.898		95.4649	99.6463		89.4946	93.495			94.8365	94.9313		95.3377	96.5675		89.2113	90.1927
16	112.063	116.086		112.383	118.722		110.145	116.963			111.889	112.56		112.295	113.238		109.701	109.8
17	97.6636	101.844		97.9633	101.911		94.1	97.6476			97.5129	97.8054		97.7753	98.1566		95.6843	95.4834
18	92.9138	99.4178		96.4781	100.54		91.7848	96.1721			92.7065	93.3462		96.3166	96.7885		91.7145	91.1092
19	97.5636	101.349		97.3491	103.579		94.495	101.828			97.3794	98.0707		97.3101	96.8041		94.3846	93.79
20	96.7848	101.159		96.2382	100.694		93.5702	97.3879			96.7047	96.6564		96.1891	96.0448		93.314	93.342
21	95.9464	103.334		92.8162	96.7609		89.2156	93.1144			95.7795	95.5401		92.7332	92.2417		88.9777	88.3193
22	94.8029	98.5002		95.2269	100.541		87.8956	91.9388			94.6305	94.8386		95.043	95.6798		87.7621	88.1658
23	106.856	110.564		107.279	111.119		103.178	107.264			106.695	107.516		107.088	108.18		103.864	104.269
24	94.5121	101.487		91.517	96.6236		91.8511	95.9936			94.3228	94.4171		91.4608	91.6894		91.6391	90.3378
25	107.988	111.811		108.6	112.488		105.793	112.775			107.817	107.612		108.394	109.446		105.699	105.445
26	105.245	112.17		106.093	109.902		102.275	106.295			105.06	105.995		105.857	106.344		102.063	102.471
MEAN	101.206	106.305		101.523	106.295		98.2532	103.468			101.031	101.287		101.379	101.632		98.2287	98.2509
SAMPLE	26	26		26	26		26	26			26	26		26	26		26	26
SD	7.24441	7.38333		7.22927	7.60094		7.14717	7.86523			7.2433	7.29363		7.23994	7.07541		7.20141	7.25823
R-DT MMG-FEND(ms)
PARTICIPANTS	PRE	POST		PRE	POST		PRE	POST			PRE	POST		PRE	POST		PRE	POST
1	84.8226	118.718		85.7142	119.983		82.4689	96.3484			84.6491	83.5402		85.6187	84.3772		82.2298	81.8844
2	68.9521	102.663		65.9473	99.7518		68.7002	82.983			68.7688	68.6587		65.7718	66.2914		68.6122	66.8969
3	66.5815	100.438		66.9312	101.066		62.6576	76.3608			66.4001	65.9818		66.8023	66.7623		63.5034	64.1448
4	67.0915	100.906		67.0651	101.228		64.0354	77.9887			66.9035	66.4552		66.943	66.1731		64.0109	64.1965
5	66.7937	100.765		65.6685	99.7637		63.9311	77.9448			66.6202	66.84		65.5315	64.8304		63.7171	63.2456
6	78.3444	112.189		78.7017	112.811		74.4463	88.2114			78.1797	78.7347		78.581	79.2568		75.2804	75.5891
7	81.8939	115.7		82.6007	116.855		79.4414	93.3595			81.7024	81.2204		82.5028	82.2883		79.39	79.2153
8	79.7846	113.581		80.1597	114.196		76.8539	90.8797			79.6	80.4517		79.999	80.607		76.6024	76.9088
9	82.8682	116.678		83.2407	117.286		80.4133	94.4535			82.6883	83.0522		83.0877	83.553		80.2768	80.4936
10	81.7161	115.506		82.0934	116.105		78.2236	92.1474			81.5209	81.953		81.9196	82.6323		78.5222	78.7342
11	83.603	117.295		84.0158	117.874		81.3204	94.966			83.4121	84.5632		83.8064	84.7702		82.1121	84.1731
12	85.3023	119.159		86.0881	120.265		82.4019	96.3608			85.1187	85.34		85.9677	87.2658		82.2428	82.6705
13	86.2917	120.144		86.1011	120.128		83.581	97.4805			86.1174	86.6169		85.9391	86.7212		83.2355	83.5352
14	68.9613	102.663		64.7424	98.5186		63.3996	77.449			68.7921	68.7646		64.5663	63.9142		63.2259	63.327
15	69.1019	103.425		65.476	79.37		65.1778	79.1715			69.0288	68.4006		65.2043	64.5588		64.9548	66.1045
16	87.4428	121.493		87.306	121.67		83.8141	97.6099			87.2831	87.99		87.2449	87.0094		84.1533	86.0973
17	69.9291	103.915		70.6237	104.876		67.7906	81.6742			69.7579	69.3951		70.5353	71.3042		67.4751	67.1985
18	66.4065	100.154		66.7198	100.593		65.4928	79.4427			66.2226	66.2756		66.5402	65.8681		65.3025	66.3277
19	69.4351	103.375		70.2358	104.581		65.5477	79.5028			69.2716	70.0751		70.1655	69.9129		65.9041	65.5021
20	69.1653	102.994		69.3627	103.267		65.8793	79.9511			68.989	69.879		69.2009	69.5815		65.7735	65.2078
21	81.6091	104.957		69.3538	103.261		65.6792	79.7148			82.9209	83.7004		69.1645	69.2198		65.4489	66.1034
22	68.3758	102.311		68.1678	101.884		64.6449	78.8151			68.2067	65.9423		67.9146	68.2881		64.5405	64.3792
23	82.2731	116.211		82.8152	116.943		79.814	93.7655			82.0978	82.0239		82.6813	81.9289		79.5455	79.1398
24	67.727	101.32		68.1125	102.128		63.5862	77.2763			67.5238	67.5509		67.9522	68.8016		64.2776	66.8037
25	83.4526	117.226		83.8384	117.826		80.543	94.6461			83.2745	84.2821		83.6722	84.6177		80.4198	80.0821
26	81.0322	114.847		81.3995	115.465		78.1742	92.183			80.8581	80.0252		81.2711	80.8648		77.8567	76.8212
MEAN	76.1138	109.563		75.4801	108.758		72.6161	86.5649			75.9965	76.0659		75.3302	75.4384		72.639	72.8762
SAMPLE	26	26		26	26		26	26			26	26		26	26		26	26
SD	7.71926	7.69308		8.35555	10.1334		7.9657	7.94254			7.76378	8.04129		8.37253	8.592		7.94242	8.04074
R-EMD(ms)
PARTICIPANTS	PRE	POST		PRE	POST		PRE	POST			PRE	POST		PRE	POST		PRE	POST
1	263.036	317.137		264.447	318.87		254.52	280.877			262.33	262.938		263.938	261.116		253.501	253.578
2	218.022	269.246		219.29	271.246		214.18	240.489			217.477	216.508		218.483	220.246		213.866	212.356
3	226.996	276.605		227.004	275.588		214.725	240.337			226.223	227.889		226.229	227.718		215.656	216.567
4	221.569	272.55		221.082	273.077		211.952	241.027			221.002	221.66		220.191	219.907		211.508	211.888
5	221.471	274.651		215.077	264.317		219.988	243.695			220.989	221.704		215.599	215.191		219.31	219.617
6	243.178	293.7		245.16	299.357		232.952	262.748			242.346	242.637		244.457	245.696		233.479	233.935
7	254.348	303.891		257.09	310.335		246.613	275.892			253.519	252.382		256.383	257.808		245.801	245.133
8	245.326	300.433		247.64	301.027		236.025	262.951			244.539	246.89		246.872	246.659		235.402	236.459
9	255.065	305.395		256.601	310.571		247.496	274.466			254.345	254.684		256.033	257.562		246.751	249.189
10	245.963	300.44		247.786	304.5		236.397	262.809			245.129	245.644		246.996	247.427		236.001	234.504
11	263.765	313.227		264.287	315.146		253.256	279.176			263.116	262.749		263.666	263.096		254.483	257.543
12	265.674	316.882		268.15	320.589		253.885	283.789			264.72	265.274		267.767	268.519		256.681	257.806
13	271.677	324.435		272.702	322.044		262.847	289.312			270.857	271.033		272.342	271.035		262.115	261.82
14	218.409	268.852		220.567	272.225		212.826	239.802			217.626	218.272		219.749	218.368		212.593	213.043
15	231.474	283.706		228.895	258.331		218.427	244.932			230.437	228.613		228.11	228.62		217.654	219.918
16	266.717	318.784		267.221	322.606		257.013	283.116			266.202	267.652		266.857	267.724		259.312	261.839
17	234.191	283.777		236.912	287.991		225.73	251.331			233.73	233.434		236.232	238.326		226.809	226.547
18	215.917	270.091		220.764	273.77		210.445	237.301			215.042	215.31		219.921	218.877		209.718	210.053
19	230.192	280.344		231.547	285.838		220.264	249.68			229.44	231.068		230.935	229.289		219.881	217.672
20	224.853	276.866		225.607	280.763		215.539	241.956			224.265	225.874		224.849	225.141		214.713	215.139
21	241.791	283.857		227.522	279.019		216.23	239.787			242.663	242.673		226.785	226.489		215.17	214.662
22	222.778	274.067		223.754	276.761		208.611	235.367			222.183	219.771		222.91	223.181		208.242	207.661
23	258.592	308.825		260.817	311.277		248.153	274.307			258.002	259.808		260.198	261		249.68	249.057
24	222.86	276.679		220.883	274.35		212.259	234.584			222.126	222.592		220.208	221.32		212.6	213.99
25	257.487	308.263		260.05	311.976		249.945	279.566			256.804	258.546		259.379	260.881		249.046	248.124
26	246.807	302.298		248.956	303.462		236.636	259.403			246.157	246.334		248.186	248.594		236.792	236.938
MEAN	241.083	292.5		241.531	293.271		231.42	258.027			240.433	240.844		240.895	241.146		231.414	231.732
SAMPLE	26	26		26	26		26	26			26	26		26	26		26	26
SD	17.9477	18.0642		18.8461	20.319		17.791	18.3823			17.9331	18.1616		18.8913	18.9265		18.1521	18.4829
